# Supplementary material for: Clinically Significant High-Grade AV Block as a Reversible Cause for Acute Kidney Injury in Hospitalized Patients—A Propensity Score Matched Cohort
Source: J Clin Med. 2021 May 30;10(11):2424. doi: 10.3390/jcm10112424 (PMC8199146; doi:10.3390/jcm10112424)
Supplement: Supplementary file 1 [file jcm-10-02424-s001.zip]

Archive with 1 entries (1 files):
- jcm-1238272-supplementary.pdf
